# Supplementary material for: Pseudolesion in the right parafissural liver parenchyma on CT: The base is found in embryology and collagen content
Source: PLoS One. 2020 Jan 27;15(1):e0221544. doi: 10.1371/journal.pone.0221544 (PMC6984698; doi:10.1371/journal.pone.0221544)
Supplement: S1 Data — (XLSX) [file pone.0221544.s001.xlsx]

## Sheet: Blad1
Patient number		BMI	Age	Fibrosis_right	Fibrosis_left	Steatosis_right	Steatosis_left	Gender	CT_HU_right	CT_HU_left	Liver weight (g)	Macroscopic pseudolesion (on unenhanced imaging or pre-mortem enhanced imaging)	Cause of death	Excluded
1	1	23.7	35	0.35	0.75	0.18	0.32	female	49	47	1600	no	intoxication	no
2	2	24	71	0.72	0.19	3.27	0.18	female	46	54	990	no	cardiopulmonary	no
3	4		73	0.24	0.17	3.29	1.8	male	30	32		no	cardiopulmonary	no
4	6	27.1	52	0.32	0.68	5.33	1.71	male	49	48	2360	no	cardiovascular	no
5	8	28.4	59	0.94	1.05	0.32	0.21	male	30	29	1650	no	cardiopulmonary	no
6	9		59	2.62	0.58	0.19	0.32	male	34	40		no	cardiovascular	no
7	10	31.5	40	2.95	0.95	0.51	0.18	female	49	50	2120	no	intoxication	no
8	11	20.8	54	1.17	0.68	0.51	0.53	female	39	64	1720	yes (unenhanced CT)	cardiovascular	no
9	12	16.7	78	1.31	0.31	0.46	0.47	male	34	36	1190	no	cardiovascular	no
10	13	24.8	62	0.27	0.48	0.61	0.65	male	61	41	1520	no	cardiopulmonary	no
11	14	28.4	49	0.45	0.73	1	0.86	female	54	58	2440	no	high impact	no
12	15	22.7	67	0.18	0.57	0.77	0.54	male	45	47	1270	no	asfyxia	no
13	16		63	0.21	0.2	2.88	2.59	male	60	61		no	violence	no
14	17	21.5	27	0.58	0.59	2.29	4.57	male	43	44	2000	no	intoxication	no
15	18	21.3	35	2.12	1.14	0.65	0.63	female	89	91	2000	no	cardiovascular	no
16	20		61	1.94	0.18	0.16	0.15	male	68	63		no	cardiovascular	no
17	24	17.9	36	0.56	0.32	0.76	1.03	female	67	65	1390	no	intoxication	no
18	26	29.4	33	0.48	0.14	1.81	1.54	female	16	47	2450	yes (unenhanced CT)	intoxication	no
19	27	19.1	24	0.33	0.18	0.3	0.64	female	59	59	1260	no	asfyxia	no
20	28	22.4	80	1.18	0.52	2.46	2.93	female	40	39	1520	no	cardiopulmonary	no
21	29	35.7	54	0.75	1.07	0.44	0.28	male	61	62	1780	no	cardiovascular	no
22	101	26.2	54	0.51	1.14	0.09	0.1	male			2090	no	uncertain, probably cardiac	no
23	102	32.3	50	1.57	1.03	0.01	0.02	female	56	59	1677	yes (enhanced, pre-mortem CT)	metastasized pulmonary adenocarcinoma	no
24	104	24.8	79	1.84	0.47	0.01	0.05	male			988	no	ruptured aneurysm aorta abdominalis	no
25	105	32.4	68	1.15	0.97	0.3	0.11	male	49	41	2384	no	metastasized esophagus carcinoma	no
26	107	29.6	62	0.71	0.78	0.15	0.04	female			1333	no	sepsis	no
27	108	38.9	63	0.77	0.45	2.78	3.66	female			2436	no	cardiovascular	no
28	109	26.1	74	1.16	0.97	0.63	1.13	male			1641	no	infectious aortojejunal fistula	no
29	110	35.9	75	0.64	0.29	0.08	0.11	male	38	40	1979	no	sepsis	no
30	111	31.2	64	1.28	0.47	0.47	0.86	male			1217	no	sepsis	no
31	112	35.2	60	0.28	0.37	0.07	0.05	female			1630	no	aortic dissection	no
32	114	30	20	0.74	0.42	0.42	0.27	male			1983	no	coronary artery disease	no
33	115	34.4	53	0.02	0.08	0.25	0.14	male			2275	no	infectious	no
34	116	29.7	48	0.89	0.16	0.15	0.58	female			1673	no	brain tumor	no
35	117	30.6	45	0.61	0.18	2.22	2.9	male			2306	no	cardiovascular	no
36	118	22.9	70	0.83	0.66	0.03	0.09	female			1380	no	postanoxic encephalopathy due to malignancy	no
37	119	30.8	48	0.31	0.45	0.07	0.12	male			2270	no	sepsis	no
38	120	26.7	67	0.45	0.56	0.66	0.17	male			2274	no	pulmonary embolism	no
39	122	31.9	62	0.11	0.23	0.27	0.2	male			2405	no	infectious	no
40	123	23.9	78	0.28	0.2	0.17	0.18	female			1216	no	sepsis	no
41	3	22.7	41	0.38	2.51	0.38	0.11	female	66	72	1270	no	high energy	yes
42	19	24.7	52	0.66	0.66	6.31	14.44	male	39	34	2560	no	intoxication	yes
43	21	29.1	59	3.88	3.29	18.16	13.81	male	14	19	3010	no	cardiovascular	yes
44	22	24.6	54	4.07	2.42	10.23	7.23	male	24	24	2090	no	cardiovascular	yes
45	23	26.9	72	0.83	0.35	17.07	13.62	male	37	31	1820	no	violence	yes
46	25	26.5	48	0.35	0.13	10.48	7.74	male	34	36	1750	no	intoxication	yes
47	103	34.6	59	7.94	2.73	0.03	0.04	female			1235	no	cardiopulmonary	yes
48	106	25.9	82	2.41	4.59	0.04	0.03	male			1354	no	mesothelioma	yes
49	113	29.8	36	7.05	3.78	0.08	0.08	male			2148	no	cardiac congenital anomaly	yes
50	121	27.2	60	5.62	8.39	0.31	0.21	female			994	no	myocarditis	yes
51	5	40.2	45					male	23	32	2680	no	cardiovascular	yes
52	7	31.2	64	0.4		13.47		male	24	23	1690	no	high-impact	yes
